# Supplementary material for: Neurological Phenotypes in Mouse Models of Mitochondrial Disease and Relevance to Human Neuropathology
Source: Int J Mol Sci. 2023 Jun 2;24(11):9698. doi: 10.3390/ijms24119698 (PMC10254022; doi:10.3390/ijms24119698)
Supplement: Supplementary file 1 [file ijms-24-09698-s001.zip]

Archive with 1 entries (1 files):
- ijms-2422875-supplementary.xlsx
