# Supplementary material for: Neurological Phenotypes in Mouse Models of Mitochondrial Disease and Relevance to Human Neuropathology
Source: Int J Mol Sci. 2023 Jun 2;24(11):9698. doi: 10.3390/ijms24119698 (PMC10254022; doi:10.3390/ijms24119698)
Supplement: Supplementary file 1 [file ijms-24-09698-s001.zip › ijms-2422875-supplementary.xlsx]

## Sheet: Selected
Transgenic mouse model	Disease model	Mitochondrial dysfuction	Publication	Cell specificity	Onset	Phenotype	Neuropathological or neurochemical or electrophysiological findings	Lifespan	Treatment	Outcome
Tk2 H126N knockin	mtDNA depletion disorder	TK2 deficiency, impairment in nucleotide salvage pathway, mtDNA depletion, OXPHOS complex I and IV dysfunction in brain tissue	Akman et al., 2008	Global knockin	10 days	Weakness, reduced body weight, reduced movement in the open field test	Encephalomyelopathy, vacuolar changes in anterior horn of the spinal cord, GFAP+ astrocytic proliferation in the brain and spinal cord	2-3 weeks	N/A	N/A
Tk2 knockout	mtDNA depletion disorder	mtDNA depletion, OXPHOS deficiency in complex I, complex IV and complex III, reduction in mtDNA-encoded MTCO1 (not in nDNA-encoded COXIV) in Purkinje neurons and COX dysfunction in sequential COX/SDH histochemistry at P12	Bartesaghi et al., 2010	Global knockout	7 days	Ataxia and gait abnormalities	PC neurodegeneration, decreased number of dendrites and dendritic arborisation. No TUNEL staining in PC, only in granule cells	12 days	N/A	N/A
Tk2 H126N knockin	mtDNA depletion disorder	as previously described	Siegmund et al., 2017	Global knockin	7 days	Rotarod motor impairment		Median lifespan 15 days	rapamycin (low dose, oral)	Median lifespan extended by 60% to 24 days. No changes in weight, rotarod performance or TUNEL staining in brain, mtDNA or TFAM content, complexes I, III, IV and TOM20 expression or PGC1α mRNA content.
Tfam knockout (CaMKII-cre) ('MILON')	mtDNA depletion disorder	mtDNA depletion, complexes I and IV dysfunction,	Sörensen et al., 2001	CaMKII+ forebrain neurons	5 months	Premature death due to deteriorating physical condition	Axonal and neuronal degeneration, gliosis, TUNEL-positive nuclei in the cortex and hippocampus with CA1 affected the most. No changes in cleaved caspases 3 or 7 expression.	5.5-6 months	N/A	N/A
Tfam knockout (DAT-cre) ('Mitopark')	Parkinson's disease	mtDNA depletion, COX dysfunction in COX/SDH histochemical assay	Ekstrand et al., 2007	Dopaminergic neurons	14-15 weeks	Reduced locomotion and exploratory behaviour (rearing) at 14-15 weeks, increased twitching and tremor at 20 weeks	Denervation of dorsolateral striatum at 12 weeks of age, degeneration of TH-positive neurons in SN at 20-week-old MitoPark mice. No alpha-synuclein needed for phenotype. Increased number of intracellular inclusions containing mitochondria.	10-11 months (improved lifespan)	L-DOPA	Increased locomotion and rearing.
Tfam knockout (DAT-cre) ('Mitopark')	Parkinson's disease	As previously described	Galter et al., 2010	Dopaminergic neurons	12 weeks	Hypereactivity at 6 weeks. Bradykinesia from 12 weeks onwards (vertical activity). Weight loss from 24 weeks and decreased locomotion (horizontal activity). Only weigh 50% of the controls at 40 weeks of age.			L-DOPA and benserazide	Increased locomotion at 16, 24 and 32-week mice
Tfam knockout (DAT-cre) ('Mitopark')	Parkinson's disease	As previously described	Li et al., 2013	Dopaminergic neurons	8 weeks	Spatial memory impairment in Barnes maze and reduced novel object discrimation index in novel object recognition test at 8 weeks of age. Progressive reduction in locomotion from 12 weeks of age. Weight loss from 16-20 weeks of age.	N/A		N/A	N/A
Tfam knockout (DAT-cre) ('Mitopark')	Parkinson's disease	As previously described	Langley et al., 2017	Dopaminergic neurons	12 weeks	Reduced locomotion and rotarod performance	Reduction in tyrosine hydroxylase-positive neurons in SN. Increased oxidative stress, microglial activation (expression of iNOS, gp91phox and CD68 markers).	Sacrificed at 24 weeks	Mito-apocynin	Improvement in locomotion and rotarod movement balance. Reduction in oxidative stress in DAergic neurons in SN. Reduced neuronal loss and microglial activation in SN. Reduction in iNOS and gp91phox expression in microglia.
Tfam knockout (DAT-cre) ('Mitopark')	Parkinson's disease	As previously described	Langley et al., 2021	Dopaminergic neurons	12 weeks	Male mice show learning deficits in Morris water maze (MWM) at 8 weeks of age. At 24 weeks both sexes showed MWM impairment. Increased immobility in forced swim test at 14 weeks of age, in tail suspension test at 16 weeks. Decrease in the time spent in the open arms of the elevated plus-maze test at 14 weeks of age. Reduced locomotion at 16 weeks of age and motor coordination on the rotarod at 12…	Decrease in neurogenesis in the dentate gyrus and subventricular zone at 16 weeks of age. Reduced levels of dopamine in striatum, olfactory bulb and brainstem at 24 weeks of age. Increase in lipid peroxidation 4HNE marker in hippocampus and striatum. BDNF downregulation in the hippocampus and upregulation in the striatum.
Ndufs4 knockout	complex I mitochondrial disease	Loss of NDUFS4 from the brain. Loss of complex I activity with markedly enhanced complex II activity in the liver.	Kruse et al., 2008	Global knockout	3 weeks	Weight loss, ataxia, lethargy, loss of motor coordination (rotarod), blindness, cataracts, visual cliff test failure, enhanced startle response, hindlimb clasping, lower body temperature.		7 weeks	N/A	N/A
Ndufs4 knockout (Nestin-cre)	complex I mitochondrial disease	Reduction in complex I activity in the brain with unaffected complex II and IV activity.	Quintana et al., 2010	Nestin+ cells	3 weeks	Low body weight and body temperature. Cataracts, ptosis, optic atrophy. Defective visual acuity as detected by visual cliff, visual placing and Morris water maze. Ataxia by P35, splayed legs, abnormal righting, unstable gait. Seizures in response to handling and spontaneuos tonic-clonic seizures. Breathing difficulties. Hindlimb clasping phenotype.	Early affected areas included olfactory bulb, cerebellum and vestibular nuclei (spongiform degeneration). Vascular proliferation in brainstem and midbrain. Activation of caspase 8, indicating extrinsic apoptotic pathway activation, albeit there was no change in activated caspase-3. Ultrastructural features of necrotic cell death. Glial activation promotes neuronal death (due to infiltration of ph…	7 weeks	N/A	N/A
Ndufs4 knockout	complex I mitochondrial disease	No changes in supercomplex formation on blue-native gel in the knockout mice with rapamycin treatment.	Johnson et al., 2013	Global knockout	3 weeks		Treated mice did not exhibit lesions associated with astrocytic and microglial reactivity in cerebellum and olfactory bulb and did not show neurovascularisation (assessed by laminin).	7 weeks	rapamycin (8 mg/kg, IP, daily)	Increased median survival by over 50% and delay of disease onset (clasping phenotype). Reduction in body size. Improvement of motor coordination on rotarod. Proportion of mice showing symptoms was reduced.
Ndufs4 knockout	complex I mitochondrial disease	As previously described	Johnson et al., 2015	Global knockout	3 weeks	Rapamycin treatment at weaning prolongs lifespan to a greater extent in comparison to treatment initiation at symptom onset.	N/A	7 weeks	rapamycin (different doses)	rapamycin reduces weight and prolongs lifespan in a dose-dependent manner
Ndufs4 knockout (Gpr88-cre)	complex I mitochondrial disease	Reduced complex I expression and activity, intact complex II function.	Chen et al., 2017	MSN+ cells	3 months	No changes in lifespan, weight or cognitive flexibility. Progressive motor coordination deficit. Reduced locomotion.	No neuronal loss or gliosis detected in the striatum.	6 months (no phenotype)	N/A	N/A
Ndufs4 knockout (Vglut2-cre, Gad2-cre and ChAT-cre)	complex I mitochondrial disease	Reduction in NDUFS4 expression in respective cell types.	Bolea et al., 2019	Glutamatergic, GABAergic and cholinergic neurons	40 days	Survival, weight and body temperature decreased in both glutamatergic and GABAergic models. GABAergic knockout had the greatest effect on survival and mice developed seizures. Glutamatergic model showed tremor, motor coordination impairment (rotarod), ataxia, hindlimb clasping, hypotonia, decreased movement (open field) and breathing difficulties.	Glutamatergic: no neuronal loss, but gliosis in the spinal cord. Reduced activity of neurons in vivo. Increased caspase-8 activation in the vestibular nucleus. Increased gliosis in vestibular nucleus, inferior olive, fastigial nucleus. GABAergic: gliosis in globus pallidus, substantia nigra pars reticulata and olfactory bulb.	60 days (GABAergic) and 67 days (glutamatergic)	Levetiracetam, perampanel, carbamazepine in GABAergic model	Seizures resistant to all anti-epileptic drugs
Ndufs4 knockout	complex I mitochondrial disease	Reduced NAD+ content in brain	Lee et al., 2019	Global knockout	3 weeks	Neurological phenotype onset delayed with NMN.	No changes in brain NAD+ or NAD+/NADH ratio	Median lifespan improved from 63 days to 110 days	Nicotiamide mononucleotide (NMN)	Neurological phenotype and lifespan imporvement, no changes in body weight.
Ndufs4 knockout	complex I mitochondrial disease	Reduced Ndufs4 expression, supercomplexes expression on blue-native PAGE	Reynaud-Dulaurier et al., 2020	Global knockout	3 weeks	23% of vehicle-treated mice had seizures, 75% showed clasping, reduced activity at 45 days of age	Treatment with Ndufs4 gene therapy imporved astrocytic and microglial activation in olfactory bulb, cerebellum and vestibular nuclei, rescued Purkinje cell and retinal ganglion cell neurodegeneration.	Median lifespan was 54 days, significantly improved to 250 days	Gene replacement therapy using AAV-PHP.B viral vector	Long-term improvement in seizure phenotype, weight of the animals, reduction in clasping phenotype, restoration of locomotor activity, strength and resistance.
Ndufs4 knockout	complex I mitochondrial disease	Loss of NDUFS4 expression from Nestin+ cells including neurons, astrocytes and oligodendrocytes.	McElroy et al., 2020	Nestin+ cells	3 weeks	Growth retardation, early death. Motor dysfunction on a rotarod and in the open field. No breathing problems detected. Tonic-clonic seizures in mice.	OCR reduced in the granuclar cells of the cerebellum. ND1 expression rescued OCR.	7 weeks	ND1 transfection	Median survival was increased to over 12 months of age, prevented growth retardation. Treatment did not rescue motor impairment, however it alleviated seizures, reduced microgliosis and astrocytosis.
Ndufs4 knockout	complex I mitochondrial disease	As previously described	Aguilar et al., 2022	Global knockout	3 weeks	As previously described	CD3+ T lymphocyte infiltration in the olfactory bulb	7 weeks	PLX3397 to deplete microglia	Treatment improved rotarod performance, delayed clasping phenotype, reduced rotation behaviour, however had no effect on ambulatory behaviour. Microglial depletion led to a reduction in Iba-1 signal; increased astrogliosis in vestibular nucleus, olfactory bulb, cortex, and hippocampus and reduced astrogliosis in the cerebellum; rescued neuronal loss in lesioned vestibular nucleus and olfactory bu…
Twnk 353-365 duplication overexpression	mtDNA deletions accumulation	mtDNA depletion and deletions, impaired basal respiration, reduction in Parkin expression, increased LC3 expression.	Song et al., 2012	Global knockin		No weight or lifespan differences. Rotarod dysfunction at 23 months of age.	TH-positive neuronal loss from the SN at 16-23 months of age. No evidence of apoptosis (TUNEL).	Lifespan not affected	N/A	N/A
Twnk Y509C knockin ('IOSCA')	mtDNA depletion and deletions	mtDNA deletions, no mtDNA depletion in the brain	Nikkanen et al., 2016	Global knockin		Weight loss at 9 months onwards, no motor or sensory deficits. Generalised epilepsy at 6 months in 5/21 mice.	IOSCA: Disorganised dendrites and reduced number of neurites without neurodegeneration in CA1. PC degeneration at 19 months of age. Deletor: no neuropathological changes at 24 months of age in hippocampus and cerebellum.	Lifespan not affected	N/A	N/A
Twnk knockout (GFAP-cre, CaMKII-cre)	mtDNA depletion and deletion	1. Astrocytic TwKO: No mtDNA depletion observed until 7-8 months; complexes I, III, IV downregulation at 5-6 months. 2. Neuronal TwKO: mtDNA depletion from 3-4 months; complexes I, II, III, IV downregulation at 7-8 months.	Ignatenko et al., 2018	Astrocytes and forebrain neurons	Astrocytic TwKO: 3 months.	1. Astrocytic TwKO: weight loss from 3 months of age, reduced grip strength at 6 months of age, motor impairment (beam walk test). 2. Neuronal TwKO: No abnormalities in beam walk or grip strenth tests	1. Astrocytic TwKO: GFAP+ astrocyte activation in cortex from 3 months and hippocampus from 5 months. COX-deficient astrocytes in cortex at 5-6 months. Calbindin-positive neuron loss in cortex at 7-8 months, NeuN neurons were preserved. No changes in the number of caspase-3 positive cells in cortex, decrease in the hippocampus CA1 at 5-6 months. Increase in FJ-positive cells in the cortex at 7-8 …	1. Astrocytic TwKO: 7-8 months. 2. Neuronal TwKO: lifespan was not compromised.	N/A	N/A
Tim23 heterozygous knockout	mitochondrial import dysfunction	Reduction in Tim23p levels within mitochondria, no effect on respiratory activity in liver	Ahting et al., 2009	Global knockout	4 months	Reduced grip strength in female mice. Rotarod motor coordination impairment. No hearing or visual impairments.	N/A	9 months	N/A	N/A
Miro1 knockout (Eno2-cre)	mitochondrial transport disorder	Reduction in number of mitochondria in lumbar spine axons	Nguyen et al., 2014	Enolase 2+ neurons	P14	Hindlimb clasping. Arrest of weight gain, hindlimb spasticity, tail stiffness, movement disorder.	Cerebral cortex and hippocampus preserved. Brainstem and spinal cord contained aggregate bodies (eosinophilic).	P35	N/A	N/A
Polg D257A knockin ('Mutator')	mtDNA somatic mutation accumulation	Reduced complex I and IV expression. COX dysfunction. No statistically significant mtDNA depletion.	Dai et al., 2014	Global knockin	12-14 months	Rotarod motor coordination impairment. Reduced locomotion. Reduction in body weight.	TH immunoreactivity reduction in SN. No differences in neuronal density in SN or VTA.	Lifespan not affected	L-DOPA and benserazide	No improvement in locomotion.
Polg D181A knockin (CaMKII-cre)	mtDNA deletion	mtDNA deletion in brain tissue	Kasahara et al., 2006	CaMKII+ forebrain neurons	21-28 weeks	Reduced body weight. No differences in ambulatory time, rotarod or treadmill performances. No anxiety-like or depresion-like behaviour in elevated plus-maze and forced swim tests, respectively. No cognitive impairment in novel object recognition test. Enhanced acoustic startle response. Total wheel-running activity was reduced. Diurnal rhytmicity perturbation.	DA and 5-HT content and turnover were altered in amygdala and hippocampus.	Lifespan not affected	TCA and lithium	TCA resulted in hyperactivity. Lithium attenuated day-to-day variation in activity.
Mfn2 knockout (En1-cre)	mitochondrial dynamics disease	Mitochondria appear round and large, show vesiculation of inner mitochondrial membranes. Reduced mitochondrial targeting to dendrites of PCs ex vivo	Chen et al., 2007	Cerebellar primordia knockout	P1	Severely reduced lifespan, motor imbalance, poor feeding.	Reduced cerebellum size, dendritic arborisation of PCs, progressive PC neurodegeneration, increase in TUNEL stained neurons in the cerebellum. Increased complex V expression in PCs. Granule cells were unaffected.	P15	N/A	N/A
Mfn2 knockout (L7-cre)	mitochondrial dynamics disease	Reduced mtDNA copy number, mtDNA foci, fragmentation of mitochondrial network, loss of complex I, III and IV subunits, loss of mitochondrial membrane potential	Motori et al., 2020	Purkinje cell-specific		Previous reports indicate impaired locomotion and ataxia	PC neurodegeneration at 12 weeks of age. Proteomics reveal downregulation of OXPHOS and calcium dynamics genes, with upregulation of serine and glycine biosynthesis pathways. PC upregulate anaplerotic genes (e.g. pyruvate carboxylase) that appears to be neuroprotective. No change in expression of apoptosis regulating genes was detected; no changes in autophagy levels. TEM analysis revealed increa…	3 months	N/A	N/A
Coq9 R239X knockin	coenzyme Q10 disorder	Reduced Coq9 and Coq7 proteins, CoQ deficiency, reduced ATP levels and complex I loss	García-Corzo et al., 2013	Global knockin	4 weeks	Developmental delay, reduction in body weight, locomotor activity and rearing, leg paralysis.	Spongiotic encephalopathy and demyelination. Astrogliosis in pons, medulla oblongata and cerebellum. Enhanced oxidative damage in neurons. Increased TUNEL staining, no differences in caspase-3 levels.	4 months	N/A	N/A
Coq9 R239X knockin	coenzyme Q10 disorder	Reduced activity of complex I+III and II+III in the brain	Barriocanal-Casado et al., 2019	Global knockin	4 weeks	Reduction in body weight and impaired rotarod performance	As above. Microgliosis not generally detected in pons and diencephalon of affected mice, only in smaller, punctate areas. Inflammatory phenotype was confirmed with midbrain transcirptomic analysis of affected mice showing upregulation of IL-8, MAPK and NFκB. T2-weighted MRI shows abundance of lesions in the CNS of affected mice.	4 months	Low and high-dose of rapamycin added to mouse chow	Failed to prolong lifespan or to ameliorate motor deficit. High-dose rapamycin exacerbated weight loss in affected mice. At transcriptomic level, rapamycin treatment altered mTOR, sirtuin, AMPK signalling, NRF2-mediated oxidative stress response and PPARα. Rapamycin did not rescue the bioenergy deficit.
Drp1 knockout (CaMKII-cre)	mitochondrial dynamics disease	Reduction in Drp1 expression, reduced oxygen consumption in isolated hippocampal mitochondria, reduced ATP production.	Oettinghaus et al., 2016	CaMKII+ forebrain neurons	4 weeks (post-injection)	Hippocampus-dependent working memory impairment at 4 weeks post-knockout.	Impairment in synaptic transmission in CA1. No changes in action potential parameters. Reduced number of presynaptic terminals containing mitochondria. Decreased hippocampal volume 10 weeks post-knockout. No neurodegeneration and no differences in TUNEL-positive cell density.	10 weeks post-injection (no overt phenotype)	mitoQ	Reduced number of mitobulbs in dentate gyrus and CA1 with no changes in CA3.
Drp1 knockout (L7-cre)	mitochondrial dynamics disease	Mitochondrial swelling, reduction of complex IV expression	Kageyama et al., 2012	Purkinje neurons	4 months	Rotarod motor coordination impairment	Neurodegeneration of PC from 3 months of age. Accumulation of ubiquitin and LC3. No evidence of TUNEL positivity or activated caspase-3 expression.	6 months	Coenzyme Q10	Increased number of PCs with tubular mitochondria and reduction in PC neurodegeneration
UQCRFS1 (RISP) and COX10 (CaMKII-cre)	complex III and IV mitochondrial disease	RISP: Reduction in complex III. COX10: Reduction in complex IV.	Diaz et al., 2012	CaMKII+ forebrain neurons	RISP: 2 months; COX10: 3 months	RISP cKO showed coordination impairment; COX10 cKO showed alternate cycles of hyperactivity and movement impairment. Both mouse models showed reduced body weight.	RISP cKO showed lesion in piriform cortex, similarly to COX10 cKO, in which it was followed by striatal, cortical and hippocampal lesions. Increased markers of oxidative stress in both models. TUNEL staining showed positive neurons with neuronal loss detected in COX10 cKO; greater degree of astrogliosis in the cortical areas than in the hippocampus was detected in both models with larger degree o…	RISP cKO 3-3.5 months and COX10 cKO 8-12 months	N/A	N/A
							TUNEL staining
							caspase 3 staining
							caspase 8 staining
							Forebrain neurons
							Purkinje neurons affected
							Microglial involvement
							Astrocytic involvement
							Epilepsy (generalised)
							Rotarod or beam walk impairment
